# Supplementary material for: Facile synthesis of functionalized tetrahydroquinolines via domino Povarov reactions of arylamines, methyl propiolate and aromatic aldehydes
Source: Beilstein J Org Chem. 2012 Oct 26;8:1839–43. doi: 10.3762/bjoc.8.211 (PMC3511020; doi:10.3762/bjoc.8.211)
Supplement: File 2 — X-ray crystallographic data of 1c. [file Beilstein_J_Org_Chem-08-1839-s002.cif]

_publ_contact_author_name      'Chao-Guo Yan'

_publ_contact_author_address

;
      College of Chemistry & Chemical Engineering
      Yangzhou University
      Yangzhou 225002, 
      P.R. China
;
_publ_contact_author_phone     '+86-514-87975531'
_publ_contact_author_fax       '+86-514-87975590-8401'
_publ_contact_author_email      cgyan@yzu.edu.cn
_publ_requested_journal        'Beilstein Journal of Organic Chemistry'
_publ_requested_category        ?
_publ_requested_coeditor_name   ?
_publ_contact_letter            ?

#======================================================          
data_1c
  
_audit_creation_method            SHELXL-97 
_chemical_name_systematic 
; 
 ? 
; 
_chemical_name_common             ? 
_chemical_melting_point           ? 
_chemical_formula_moiety 
'C25 H26 N2 O2' 
_chemical_formula_sum 
 'C25 H26 N2 O2' 
_chemical_formula_weight          386.48 
  
loop_ 
 _atom_type_symbol 
 _atom_type_description 
 _atom_type_scat_dispersion_real 
 _atom_type_scat_dispersion_imag 
 _atom_type_scat_source 
 'C'  'C'   0.0033   0.0016 
 'International Tables Vol C Tables 4.2.6.8 and 6.1.1.4' 
 'H'  'H'   0.0000   0.0000 
 'International Tables Vol C Tables 4.2.6.8 and 6.1.1.4' 
 'N'  'N'   0.0061   0.0033 
 'International Tables Vol C Tables 4.2.6.8 and 6.1.1.4' 
 'O'  'O'   0.0106   0.0060 
 'International Tables Vol C Tables 4.2.6.8 and 6.1.1.4' 
  
_symmetry_cell_setting            Orthorhombic 
_symmetry_space_group_name_H-M    'P n a 21 ' 
_symmetry_space_group_name_Hall   'P 2c -2n ' 
  
loop_ 
 _symmetry_equiv_pos_as_xyz 
 'x, y, z' 
 '-x, -y, z+1/2' 
 'x+1/2, -y+1/2, z' 
 '-x+1/2, y+1/2, z+1/2' 
  
_cell_length_a                    22.587(3) 
_cell_length_b                    5.7481(8) 
_cell_length_c                    16.118(2) 
_cell_angle_alpha                 90.00 
_cell_angle_beta                  90.00 
_cell_angle_gamma                 90.00 
_cell_volume                      2092.6(5) 
_cell_formula_units_Z             4 
_cell_measurement_temperature     296(2) 
_cell_measurement_reflns_used     2967 
_cell_measurement_theta_min      2.53 
_cell_measurement_theta_max       23.38 
  
_exptl_crystal_description        ? 
_exptl_crystal_colour             ? 
_exptl_crystal_size_max           0.28 
_exptl_crystal_size_mid           0.26 
_exptl_crystal_size_min           0.20 
_exptl_crystal_density_meas       0 
_exptl_crystal_density_diffrn     1.227 
_exptl_crystal_density_method     'not measured' 
_exptl_crystal_F_000              824 
_exptl_absorpt_coefficient_mu     0.078 
_exptl_absorpt_correction_type   'multi-scan' 
_exptl_absorpt_correction_T_min   0.9785 
_exptl_absorpt_correction_T_max   0.9846 
_exptl_absorpt_process_details    'sadabs' 
  
_exptl_special_details 
; 
 ? 
; 
  
_diffrn_ambient_temperature       296(2) 
_diffrn_radiation_wavelength      0.71073 
_diffrn_radiation_type            MoK\a 
_diffrn_radiation_source          'fine-focus sealed tube' 
_diffrn_radiation_monochromator   graphite 
_diffrn_measurement_device_type   'CCD area detector' 
_diffrn_measurement_method        'phi and omega scans' 
_diffrn_detector_area_resol_mean  ? 
_diffrn_standards_number          ? 
_diffrn_standards_interval_count  ? 
_diffrn_standards_interval_time   ? 
_diffrn_standards_decay_%         ? 
_diffrn_reflns_number             14751 
_diffrn_reflns_av_R_equivalents   0.0451 
_diffrn_reflns_av_sigmaI/netI     0.0267 
_diffrn_reflns_limit_h_min        -24 
_diffrn_reflns_limit_h_max        27 
_diffrn_reflns_limit_k_min        -6 
_diffrn_reflns_limit_k_max        6 
_diffrn_reflns_limit_l_min        -19 
_diffrn_reflns_limit_l_max        19 
_diffrn_reflns_theta_min          1.80 
_diffrn_reflns_theta_max          25.50 
_reflns_number_total              2014 
_reflns_number_gt                 1735 
_reflns_threshold_expression      >2sigma(I) 
  
_computing_data_collection        'Bruker SMART' 
_computing_cell_refinement        'Bruker SMART' 
_computing_data_reduction         'Bruker SAINT' 
_computing_structure_solution     'SHELXS-97 (Sheldrick, 1990)' 
_computing_structure_refinement   'SHELXL-97 (Sheldrick, 1997)' 
_computing_molecular_graphics     'Bruker SHELXTL' 
_computing_publication_material   'Bruker SHELXTL' 
  
  
_refine_special_details 
; 
 Refinement of F^2^ against ALL reflections.  The weighted R-factor wR and 
 goodness of fit S are based on F^2^, conventional R-factors R are based 
 on F, with F set to zero for negative F^2^. The threshold expression of 
 F^2^ > 2sigma(F^2^) is used only for calculating R-factors(gt) etc. and is 
 not relevant to the choice of reflections for refinement.  R-factors based 
 on F^2^ are statistically about twice as large as those based on F, and R- 
 factors based on ALL data will be even larger. 
; 
  
_refine_ls_structure_factor_coef  Fsqd 
_refine_ls_matrix_type            full 
_refine_ls_weighting_scheme       calc 
_refine_ls_weighting_details 
 'calc w=1/[\s^2^(Fo^2^)+(0.0469P)^2^+0.2056P] where P=(Fo^2^+2Fc^2^)/3' 
_atom_sites_solution_primary      direct 
_atom_sites_solution_secondary    difmap 
_atom_sites_solution_hydrogens    geom 
_refine_ls_hydrogen_treatment     mixed 
_refine_ls_extinction_method      none 
_refine_ls_extinction_coef        ? 
_refine_ls_abs_structure_details 
 'Flack H D (1983), Acta Cryst. A39, 876-881' 
_refine_ls_abs_structure_Flack    -0.4(17) 
_refine_ls_number_reflns          2012 
_refine_ls_number_parameters      271 
_refine_ls_number_restraints      1 
_refine_ls_R_factor_all           0.0450 
_refine_ls_R_factor_gt            0.0355 
_refine_ls_wR_factor_ref          0.0850 
_refine_ls_wR_factor_gt           0.0792 
_refine_ls_goodness_of_fit_ref    1.038 
_refine_ls_restrained_S_all       1.038 
_refine_ls_shift/su_max           0.000 
_refine_ls_shift/su_mean          0.000 
  
loop_ 
 _atom_site_label 
 _atom_site_type_symbol 
 _atom_site_fract_x 
 _atom_site_fract_y 
 _atom_site_fract_z 
 _atom_site_U_iso_or_equiv 
 _atom_site_adp_type 
 _atom_site_occupancy 
 _atom_site_symmetry_multiplicity 
 _atom_site_calc_flag 
 _atom_site_refinement_flags 
 _atom_site_disorder_assembly 
 _atom_site_disorder_group 
C1 C 0.45070(13) 0.8043(6) 0.0123(2) 0.0495(8) Uani 1 1 d . . . 
H1 H 0.4430 0.6583 -0.0101 0.059 Uiso 1 1 calc R . . 
C2 C 0.50867(14) 0.8683(7) 0.0323(2) 0.0613(9) Uani 1 1 d . . . 
H2 H 0.5394 0.7641 0.0227 0.074 Uiso 1 1 calc R . . 
C3 C 0.52088(14) 1.0819(6) 0.0659(2) 0.0606(9) Uani 1 1 d . . . 
H3 H 0.5594 1.1213 0.0804 0.073 Uiso 1 1 calc R . . 
C4 C 0.47571(15) 1.2363(6) 0.0778(2) 0.0617(10) Uani 1 1 d . . . 
H4 H 0.4837 1.3821 0.1002 0.074 Uiso 1 1 calc R . . 
C5 C 0.41801(13) 1.1774(5) 0.0567(2) 0.0506(8) Uani 1 1 d . . . 
H5 H 0.3880 1.2864 0.0635 0.061 Uiso 1 1 calc R . . 
C6 C 0.40456(12) 0.9602(5) 0.02602(17) 0.0377(6) Uani 1 1 d . . . 
C7 C 0.34017(11) 0.8878(5) 0.01448(16) 0.0360(6) Uani 1 1 d . . . 
H7 H 0.3169 1.0228 -0.0033 0.043 Uiso 1 1 calc R . . 
C8 C 0.31420(11) 0.7909(4) 0.09627(15) 0.0291(5) Uani 1 1 d . . . 
H8 H 0.3374 0.6553 0.1137 0.035 Uiso 1 1 calc R . . 
C9 C 0.31665(11) 0.9734(4) 0.16343(16) 0.0325(6) Uani 1 1 d . . . 
C10 C 0.36596(15) 1.1122(6) 0.2820(2) 0.0574(9) Uani 1 1 d . . . 
H10A H 0.3772 1.2550 0.2555 0.086 Uiso 1 1 calc R . . 
H10B H 0.3963 1.0666 0.3205 0.086 Uiso 1 1 calc R . . 
H10C H 0.3294 1.1343 0.3113 0.086 Uiso 1 1 calc R . . 
C11 C 0.24971(11) 0.7178(4) 0.08355(14) 0.0281(5) Uani 1 1 d . . . 
H11 H 0.2266 0.8574 0.0705 0.034 Uiso 1 1 calc R . . 
C12 C 0.24453(10) 0.5507(5) 0.01063(14) 0.0285(5) Uani 1 1 d . . . 
C13 C 0.28680(11) 0.5568(5) -0.05262(15) 0.0347(6) Uani 1 1 d . . . 
C14 C 0.28203(13) 0.4009(5) -0.11874(16) 0.0423(7) Uani 1 1 d . . . 
H14 H 0.3102 0.4036 -0.1608 0.051 Uiso 1 1 calc R . . 
C15 C 0.23645(13) 0.2441(5) -0.12243(17) 0.0424(7) Uani 1 1 d . . . 
H15 H 0.2343 0.1414 -0.1669 0.051 Uiso 1 1 calc R . . 
C16 C 0.19307(12) 0.2353(5) -0.06063(16) 0.0355(6) Uani 1 1 d . . . 
C17 C 0.14251(13) 0.0631(5) -0.0655(2) 0.0471(7) Uani 1 1 d . . . 
H17A H 0.1137 0.0992 -0.0235 0.071 Uiso 1 1 calc R . . 
H17B H 0.1574 -0.0914 -0.0567 0.071 Uiso 1 1 calc R . . 
H17C H 0.1243 0.0723 -0.1192 0.071 Uiso 1 1 calc R . . 
C18 C 0.19840(11) 0.3900(4) 0.00472(15) 0.0319(6) Uani 1 1 d . . . 
H18 H 0.1700 0.3867 0.0465 0.038 Uiso 1 1 calc R . . 
C19 C 0.17030(10) 0.6672(4) 0.19171(14) 0.0276(5) Uani 1 1 d . . . 
C20 C 0.14300(12) 0.5055(5) 0.24398(16) 0.0359(6) Uani 1 1 d . . . 
H20 H 0.1610 0.3625 0.2534 0.043 Uiso 1 1 calc R . . 
C21 C 0.08960(12) 0.5550(5) 0.28180(18) 0.0431(7) Uani 1 1 d . . . 
H21 H 0.0727 0.4442 0.3165 0.052 Uiso 1 1 calc R . . 
C22 C 0.06026(12) 0.7654(5) 0.26973(19) 0.0425(7) Uani 1 1 d . . . 
C23 C 0.00198(14) 0.8194(7) 0.3113(3) 0.0684(10) Uani 1 1 d . . . 
H23A H 0.0009 0.9810 0.3263 0.103 Uiso 1 1 calc R . . 
H23B H -0.0021 0.7257 0.3603 0.103 Uiso 1 1 calc R . . 
H23C H -0.0299 0.7859 0.2738 0.103 Uiso 1 1 calc R . . 
C24 C 0.08752(11) 0.9225(5) 0.21628(18) 0.0398(6) Uani 1 1 d . . . 
H24 H 0.0689 1.0636 0.2057 0.048 Uiso 1 1 calc R . . 
C25 C 0.14123(11) 0.8774(4) 0.17831(16) 0.0330(6) Uani 1 1 d . . . 
H25 H 0.1580 0.9884 0.1436 0.040 Uiso 1 1 calc R . . 
N1 N 0.33567(11) 0.7054(5) -0.04780(15) 0.0454(6) Uani 1 1 d . . . 
H1A H 0.3508(15) 0.735(6) -0.095(2) 0.054 Uiso 1 1 d . . . 
N2 N 0.22688(9) 0.6197(4) 0.16083(12) 0.0285(5) Uani 1 1 d . . . 
H2A H 0.2362(11) 0.483(5) 0.1671(18) 0.034 Uiso 1 1 d . . . 
O1 O 0.28520(9) 1.1433(3) 0.16485(13) 0.0477(5) Uani 1 1 d . . . 
O2 O 0.35848(8) 0.9313(3) 0.21967(12) 0.0419(5) Uani 1 1 d . . . 
  
loop_ 
 _atom_site_aniso_label 
 _atom_site_aniso_U_11 
 _atom_site_aniso_U_22 
 _atom_site_aniso_U_33 
 _atom_site_aniso_U_23 
 _atom_site_aniso_U_13 
 _atom_site_aniso_U_12 
C1 0.0425(17) 0.0468(18) 0.0593(19) 0.0035(15) 0.0023(15) 0.0008(13) 
C2 0.0395(17) 0.068(2) 0.077(2) 0.011(2) 0.0008(17) 0.0077(17) 
C3 0.0403(19) 0.066(2) 0.076(2) 0.017(2) -0.0092(17) -0.0123(17) 
C4 0.053(2) 0.049(2) 0.083(3) 0.0111(19) -0.0132(18) -0.0155(16) 
C5 0.0400(16) 0.0369(16) 0.075(2) 0.0042(15) -0.0038(15) -0.0020(13) 
C6 0.0358(14) 0.0365(16) 0.0408(15) 0.0077(12) 0.0012(12) -0.0031(12) 
C7 0.0360(14) 0.0371(15) 0.0349(14) 0.0019(12) 0.0006(12) -0.0003(12) 
C8 0.0320(13) 0.0248(12) 0.0305(13) -0.0005(10) -0.0012(11) 0.0035(11) 
C9 0.0353(14) 0.0273(13) 0.0348(14) -0.0031(11) -0.0020(12) 0.0002(11) 
C10 0.069(2) 0.054(2) 0.0491(19) -0.0217(16) -0.0136(16) -0.0077(17) 
C11 0.0330(13) 0.0269(12) 0.0244(12) -0.0013(11) 0.0003(10) 0.0036(11) 
C12 0.0314(13) 0.0325(13) 0.0218(11) -0.0010(10) -0.0020(10) 0.0038(11) 
C13 0.0345(14) 0.0432(15) 0.0264(13) -0.0014(12) 0.0021(11) -0.0006(12) 
C14 0.0431(16) 0.0595(19) 0.0244(13) -0.0068(13) 0.0036(11) -0.0006(14) 
C15 0.0478(17) 0.0515(19) 0.0279(13) -0.0147(13) -0.0017(12) 0.0043(14) 
C16 0.0354(14) 0.0404(15) 0.0308(13) -0.0065(12) -0.0068(11) 0.0022(12) 
C17 0.0463(17) 0.0489(18) 0.0460(17) -0.0157(14) -0.0054(13) -0.0048(14) 
C18 0.0328(13) 0.0369(14) 0.0260(12) -0.0015(11) 0.0001(11) 0.0034(11) 
C19 0.0319(13) 0.0284(13) 0.0224(11) -0.0056(10) -0.0031(9) 0.0003(10) 
C20 0.0422(15) 0.0309(14) 0.0346(14) 0.0006(11) 0.0010(12) 0.0015(12) 
C21 0.0434(16) 0.0484(17) 0.0375(15) 0.0022(14) 0.0075(13) -0.0070(13) 
C22 0.0312(13) 0.0516(18) 0.0445(15) -0.0070(15) 0.0028(12) -0.0011(13) 
C23 0.0448(18) 0.078(3) 0.082(3) 0.001(2) 0.0240(18) 0.0036(17) 
C24 0.0340(15) 0.0419(16) 0.0436(15) -0.0031(13) -0.0029(13) 0.0074(12) 
C25 0.0337(13) 0.0307(14) 0.0345(14) -0.0020(11) 0.0015(11) -0.0001(11) 
N1 0.0452(14) 0.0610(16) 0.0300(12) -0.0080(12) 0.0116(11) -0.0145(12) 
N2 0.0361(11) 0.0239(10) 0.0254(10) -0.0004(9) 0.0041(9) 0.0049(9) 
O1 0.0568(13) 0.0325(11) 0.0538(12) -0.0113(10) -0.0084(10) 0.0113(9) 
O2 0.0469(11) 0.0407(11) 0.0381(10) -0.0120(8) -0.0111(9) 0.0021(9) 
  
_geom_special_details 
; 
 All esds (except the esd in the dihedral angle between two l.s. planes) 
 are estimated using the full covariance matrix.  The cell esds are taken 
 into account individually in the estimation of esds in distances, angles 
 and torsion angles; correlations between esds in cell parameters are only 
 used when they are defined by crystal symmetry.  An approximate (isotropic) 
 treatment of cell esds is used for estimating esds involving l.s. planes. 
; 
  
loop_ 
 _geom_bond_atom_site_label_1 
 _geom_bond_atom_site_label_2 
 _geom_bond_distance 
 _geom_bond_site_symmetry_2 
 _geom_bond_publ_flag 
C1 C6 1.392(4) . ? 
C1 C2 1.398(4) . ? 
C1 H1 0.9300 . ? 
C2 C3 1.370(5) . ? 
C2 H2 0.9300 . ? 
C3 C4 1.366(5) . ? 
C3 H3 0.9300 . ? 
C4 C5 1.389(4) . ? 
C4 H4 0.9300 . ? 
C5 C6 1.377(4) . ? 
C5 H5 0.9300 . ? 
C6 C7 1.524(4) . ? 
C7 N1 1.455(3) . ? 
C7 C8 1.547(3) . ? 
C7 H7 0.9800 . ? 
C8 C9 1.508(3) . ? 
C8 C11 1.530(3) . ? 
C8 H8 0.9800 . ? 
C9 O1 1.208(3) . ? 
C9 O2 1.331(3) . ? 
C10 O2 1.456(3) . ? 
C10 H10A 0.9600 . ? 
C10 H10B 0.9600 . ? 
C10 H10C 0.9600 . ? 
C11 N2 1.461(3) . ? 
C11 C12 1.522(3) . ? 
C11 H11 0.9800 . ? 
C12 C18 1.396(4) . ? 
C12 C13 1.397(3) . ? 
C13 C14 1.397(4) . ? 
C13 N1 1.398(3) . ? 
C14 C15 1.370(4) . ? 
C14 H14 0.9300 . ? 
C15 C16 1.398(4) . ? 
C15 H15 0.9300 . ? 
C16 C18 1.383(3) . ? 
C16 C17 1.513(4) . ? 
C17 H17A 0.9600 . ? 
C17 H17B 0.9600 . ? 
C17 H17C 0.9600 . ? 
C18 H18 0.9300 . ? 
C19 C25 1.392(3) . ? 
C19 C20 1.398(4) . ? 
C19 N2 1.399(3) . ? 
C20 C21 1.381(4) . ? 
C20 H20 0.9300 . ? 
C21 C22 1.392(4) . ? 
C21 H21 0.9300 . ? 
C22 C24 1.392(4) . ? 
C22 C23 1.509(4) . ? 
C23 H23A 0.9600 . ? 
C23 H23B 0.9600 . ? 
C23 H23C 0.9600 . ? 
C24 C25 1.383(4) . ? 
C24 H24 0.9300 . ? 
C25 H25 0.9300 . ? 
N1 H1A 0.85(3) . ? 
N2 H2A 0.82(3) . ? 
  
loop_ 
 _geom_angle_atom_site_label_1 
 _geom_angle_atom_site_label_2 
 _geom_angle_atom_site_label_3 
 _geom_angle 
 _geom_angle_site_symmetry_1 
 _geom_angle_site_symmetry_3 
 _geom_angle_publ_flag 
C6 C1 C2 119.7(3) . . ? 
C6 C1 H1 120.2 . . ? 
C2 C1 H1 120.2 . . ? 
C3 C2 C1 121.0(3) . . ? 
C3 C2 H2 119.5 . . ? 
C1 C2 H2 119.5 . . ? 
C4 C3 C2 119.2(3) . . ? 
C4 C3 H3 120.4 . . ? 
C2 C3 H3 120.4 . . ? 
C3 C4 C5 120.6(3) . . ? 
C3 C4 H4 119.7 . . ? 
C5 C4 H4 119.7 . . ? 
C6 C5 C4 121.1(3) . . ? 
C6 C5 H5 119.5 . . ? 
C4 C5 H5 119.5 . . ? 
C5 C6 C1 118.4(3) . . ? 
C5 C6 C7 120.1(3) . . ? 
C1 C6 C7 121.3(3) . . ? 
N1 C7 C6 110.3(2) . . ? 
N1 C7 C8 107.6(2) . . ? 
C6 C7 C8 110.9(2) . . ? 
N1 C7 H7 109.3 . . ? 
C6 C7 H7 109.3 . . ? 
C8 C7 H7 109.3 . . ? 
C9 C8 C11 108.8(2) . . ? 
C9 C8 C7 110.3(2) . . ? 
C11 C8 C7 110.2(2) . . ? 
C9 C8 H8 109.2 . . ? 
C11 C8 H8 109.2 . . ? 
C7 C8 H8 109.2 . . ? 
O1 C9 O2 123.5(2) . . ? 
O1 C9 C8 123.7(2) . . ? 
O2 C9 C8 112.8(2) . . ? 
O2 C10 H10A 109.5 . . ? 
O2 C10 H10B 109.5 . . ? 
H10A C10 H10B 109.5 . . ? 
O2 C10 H10C 109.5 . . ? 
H10A C10 H10C 109.5 . . ? 
H10B C10 H10C 109.5 . . ? 
N2 C11 C12 112.8(2) . . ? 
N2 C11 C8 109.1(2) . . ? 
C12 C11 C8 110.5(2) . . ? 
N2 C11 H11 108.1 . . ? 
C12 C11 H11 108.1 . . ? 
C8 C11 H11 108.1 . . ? 
C18 C12 C13 118.5(2) . . ? 
C18 C12 C11 121.8(2) . . ? 
C13 C12 C11 119.7(2) . . ? 
C12 C13 C14 119.2(2) . . ? 
C12 C13 N1 121.0(2) . . ? 
C14 C13 N1 119.7(2) . . ? 
C15 C14 C13 120.9(2) . . ? 
C15 C14 H14 119.6 . . ? 
C13 C14 H14 119.6 . . ? 
C14 C15 C16 121.3(2) . . ? 
C14 C15 H15 119.4 . . ? 
C16 C15 H15 119.4 . . ? 
C18 C16 C15 117.3(2) . . ? 
C18 C16 C17 121.7(2) . . ? 
C15 C16 C17 121.0(2) . . ? 
C16 C17 H17A 109.5 . . ? 
C16 C17 H17B 109.5 . . ? 
H17A C17 H17B 109.5 . . ? 
C16 C17 H17C 109.5 . . ? 
H17A C17 H17C 109.5 . . ? 
H17B C17 H17C 109.5 . . ? 
C16 C18 C12 122.8(2) . . ? 
C16 C18 H18 118.6 . . ? 
C12 C18 H18 118.6 . . ? 
C25 C19 C20 117.6(2) . . ? 
C25 C19 N2 123.0(2) . . ? 
C20 C19 N2 119.2(2) . . ? 
C21 C20 C19 120.9(3) . . ? 
C21 C20 H20 119.5 . . ? 
C19 C20 H20 119.5 . . ? 
C20 C21 C22 122.2(3) . . ? 
C20 C21 H21 118.9 . . ? 
C22 C21 H21 118.9 . . ? 
C21 C22 C24 116.1(2) . . ? 
C21 C22 C23 122.1(3) . . ? 
C24 C22 C23 121.8(3) . . ? 
C22 C23 H23A 109.5 . . ? 
C22 C23 H23B 109.5 . . ? 
H23A C23 H23B 109.5 . . ? 
C22 C23 H23C 109.5 . . ? 
H23A C23 H23C 109.5 . . ? 
H23B C23 H23C 109.5 . . ? 
C25 C24 C22 122.7(3) . . ? 
C25 C24 H24 118.6 . . ? 
C22 C24 H24 118.6 . . ? 
C24 C25 C19 120.5(3) . . ? 
C24 C25 H25 119.7 . . ? 
C19 C25 H25 119.7 . . ? 
C13 N1 C7 122.3(2) . . ? 
C13 N1 H1A 113(2) . . ? 
C7 N1 H1A 116(2) . . ? 
C19 N2 C11 123.4(2) . . ? 
C19 N2 H2A 112.2(19) . . ? 
C11 N2 H2A 113(2) . . ? 
C9 O2 C10 115.0(2) . . ? 
  
loop_ 
 _geom_hbond_atom_site_label_D 
 _geom_hbond_atom_site_label_H 
 _geom_hbond_atom_site_label_A 
 _geom_hbond_distance_DH 
 _geom_hbond_distance_HA 
 _geom_hbond_distance_DA 
 _geom_hbond_angle_DHA 
 _geom_hbond_site_symmetry_A 
N2 H2A O1  0.82(3) 2.24(3) 3.040(3) 163(3) 1_545 
  
_diffrn_measured_fraction_theta_max    0.999 
_diffrn_reflns_theta_full              25.50 
_diffrn_measured_fraction_theta_full   0.999 
_refine_diff_density_max    0.137 
_refine_diff_density_min   -0.150 
_refine_diff_density_rms    0.032 
